# Supplementary material for: Prevalence of Motion Sickness Among Saudi Residents: An Interview-Based Cross-Sectional Study
Source: Healthcare (Basel). 2025 Nov 14;13(22):2907. doi: 10.3390/healthcare13222907 (PMC12652252; doi:10.3390/healthcare13222907)
Supplement: Supplementary file 1 [file healthcare-13-02907-s001.zip]

Archive with 1 entries (1 files):
- healthcare-3931688-supplementary.pdf
